# Supplementary material for: Metagenomics Reveals Sex-Based Differences in Murine Fecal Microbiota Profiles Induced by Chronic Alcohol Consumption
Source: Int J Mol Sci. 2024 Nov 22;25(23):12534. doi: 10.3390/ijms252312534 (PMC11641112; doi:10.3390/ijms252312534)
Supplement: Supplementary file 1 [file ijms-25-12534-s001.zip]

Archive with 1 entries (1 files):
- ijms-3279284-supplementary.pdf
